# Supplementary material for: Cascade Amplified Plasmonics Molecular Biosensor for Sensitive Detection of Disease Biomarkers
Source: Biosensors (Basel). 2023 Jul 31;13(8):774. doi: 10.3390/bios13080774 (PMC10452163; doi:10.3390/bios13080774)
Supplement: Supplementary file 1 [file biosensors-13-00774-s001.zip]

Archive with 1 entries (1 files):
- biosensors-2481641-supplementary.pdf
